# Supplementary material for: Gut Microbiota of Captive and Wild Siberian Cranes and Links to Soil in Poyang Lake Wetlands
Source: Animals (Basel). 2026 Mar 12;16(6):894. doi: 10.3390/ani16060894 (PMC13023245; doi:10.3390/ani16060894)
Supplement: Supplementary file 1 [file animals-16-00894-s001.zip]

Archive with 1 entries (1 files):
- animals-4152599-supplementary.xlsx
