# Supplementary material for: Gut Microbiota of Captive and Wild Siberian Cranes and Links to Soil in Poyang Lake Wetlands
Source: Animals (Basel). 2026 Mar 12;16(6):894. doi: 10.3390/ani16060894 (PMC13023245; doi:10.3390/ani16060894)
Supplement: Supplementary file 1 [file animals-16-00894-s001.zip › animals-4152599-supplementary.xlsx]

## Sheet: Reads
Sample ID	Raw Reads	Clean Reads	Denoised Reads	Merged Reads	Non-chimeric Reads
W1a	96624	42779	42675	42097	40725
W1b	95048	43925	43844	43211	42005
W1c	74994	32974	32906	32243	31388
W2a	73055	32310	32152	31506	31076
W2b	91264	38445	38266	37753	37085
W2c	63644	27054	26976	26484	25987
W3a	101730	45096	45046	44489	43608
W3b	65063	28237	28186	27573	27286
W3c	83908	36718	36674	36217	35531
WT1a	46463	21848	21629	19823	19540
WT1b	69781	30752	30516	28638	28069
WT1c	45297	19604	19372	17839	17518
WT2a	43786	17774	17609	16071	15832
WT2b	44466	19723	19502	17737	17392
WT2c	46317	21221	20952	18907	18589
WT3a	44011	19360	19140	17378	16974
WT3b	40134	17924	17763	16038	15792
WT3c	32661	13524	13374	11839	11603
Z1a	170149	71883	71719	69773	63484
Z1b	156716	70284	70113	68712	61496
Z1c	164414	68430	68079	66277	60411
Z2a	88494	37328	37204	36062	34469
Z2b	73345	29273	29092	27927	27101
Z2c	104922	43457	43249	41850	39630
Z3a	122812	55034	54923	53681	48878
Z3b	134949	57460	57260	55544	50907
Z3c	54246	22424	22358	21710	20969
ZT1a	25391	9191	9111	8392	8136
ZT1b	82004	37371	36942	33949	32995
ZT1c	59322	29741	29452	27074	26183
ZT2a	105090	47039	46568	42871	41238
ZT2b	44375	21223	21012	19044	18641
ZT2c	47874	21131	20885	18920	18559
ZT3a	40444	17759	17540	15659	15539
ZT3b	34395	16162	15967	14263	14153
ZT3c	41759	18566	18333	16168	15999
Total	2708947	1183024	1176389	1123719	1074788

## Sheet: average
Sample	ASV_Num	Seqs_Num
W1a	246	40392
W1b	289	41768
W1c	262	31119
W2a	202	30858
W2b	197	36854
W2c	175	25741
W3a	219	43330
W3b	206	27028
W3c	187	35303
WT1a	784	19003
WT1b	1016	27533
WT1c	717	17021
WT2a	693	15287
WT2b	773	16840
WT2c	730	18012
WT3a	726	16412
WT3b	657	15341
WT3c	508	11196
Z1a	480	62885
Z1b	392	60968
Z1c	557	59784
Z2a	353	34103
Z2b	377	26741
Z2c	457	39110
Z3a	370	48454
Z3b	497	50370
Z3c	248	20637
ZT1a	291	7718
ZT1b	954	31911
ZT1c	784	25323
ZT2a	1097	40115
ZT2b	547	18036
ZT2c	660	17919
ZT3a	559	14943
ZT3b	541	13589
ZT3c	648	15278
total	18399

## Sheet: ASV
Sample ID	ASV_Num
W	1313
WT	3479
Z	2562
ZT	4039

## Sheet: Alpha diversity 
Sample ID	Feature	ACE	Chao1	Simpson	Shannon	PD_whole_tree	Coverage
W1a	246	252.148	265	0.8119	3.4155	20.1662	0.9995
W1b	289	297.018	298.625	0.838	3.6932	23.8174	0.9995
W1c	262	270.663	280.071	0.8344	3.7054	21.6495	0.9993
W2a	202	214.423	222.647	0.7971	3.1999	19.8822	0.9991
W2b	197	205.452	220	0.77	2.891	19.8739	0.9994
W2c	175	183.8	196	0.7999	3.2237	17.023	0.9992
W3a	219	233.002	265.5	0.759	2.8561	19.8334	0.9993
W3b	206	211.247	211.454	0.7727	3.0584	17.422	0.9994
W3c	187	193.804	196	0.7656	2.8707	16.0053	0.9995
WT1a	784	789.755	791.452	0.9904	8.1705	44.4323	0.9988
WT1b	1016	1021.69	1028	0.9913	8.4538	52.6948	0.9991
WT1c	717	725.984	735.37	0.9861	7.8794	41.9104	0.9981
WT2a	693	701.345	708.037	0.9845	7.8601	41.6094	0.9981
WT2b	773	777.916	776.886	0.989	8.1016	45.5737	0.9989
WT2c	730	735.669	738.885	0.9904	8.1143	45.0398	0.9988
WT3a	726	728.455	728.292	0.9902	8.09	43.4666	0.9993
WT3b	657	660.663	662.714	0.9883	7.8711	39.4917	0.999
WT3c	508	512.214	520.364	0.9886	7.6982	31.7345	0.9985
Z1a	480	483.796	486.562	0.8394	3.9345	32.3829	0.9998
Z1b	392	395.335	400.667	0.8118	3.5324	29.0044	0.9998
Z1c	557	560.586	561.773	0.8296	3.9382	37.0048	0.9997
Z2a	353	355.468	359.111	0.8033	4.1621	23.8938	0.9997
Z2b	377	379.205	379.25	0.7413	4.0865	25.5891	0.9997
Z2c	457	460.98	464	0.8498	4.428	31.2575	0.9996
Z3a	370	373.96	374.55	0.8168	3.6068	28.3462	0.9997
Z3b	497	499.404	500.75	0.8313	3.9444	33.4404	0.9998
Z3c	248	252.82	260	0.8632	4.0478	19.8112	0.9992
ZT1a	291	293.294	296	0.8399	4.9413	25.1344	0.9987
ZT1b	954	956.378	957.056	0.9653	7.2937	53.0671	0.9997
ZT1c	784	787.774	793.714	0.9607	6.9938	45.525	0.9993
ZT2a	1097	1099.77	1104.09	0.9812	7.9135	53.7945	0.9997
ZT2b	547	550.272	553.067	0.9336	6.4907	33.6096	0.9992
ZT2c	660	661.327	661.154	0.9493	7.0852	39.9193	0.9997
ZT3a	559	561.495	562.929	0.9675	7.076	33.4001	0.9993
ZT3b	541	542.806	544	0.968	7.0041	34.5385	0.9993
ZT3c	648	650.751	657.75	0.9764	7.4477	37.4231	0.9991
							0.999272
